# Supplementary material for: Furofuranoid-Type Lignans and Related Phenolics from Anisacanthus virgularis (Salisb.) Nees with Promising Anticholinesterase and Anti-Ageing Properties: A Study Supported by Molecular Modelling
Source: Plants (Basel). 2024 Jan 5;13(2):150. doi: 10.3390/plants13020150 (PMC10820861; doi:10.3390/plants13020150)
Supplement: Supplementary file 1 [file plants-13-00150-s001.zip]

Archive with 1 entries (1 files):
- plants-2704012-supplementary.pdf
